# Supplementary material for: When environmental changes do not cause geographic separation of fauna: differential responses of Baikalian invertebrates
Source: BMC Evol Biol. 2010 Oct 23;10:320. doi: 10.1186/1471-2148-10-320 (PMC2993716; doi:10.1186/1471-2148-10-320)
Supplement: Additional file 1 — Detailed description of each individual used in the study. Description includes isolate identification, taxonomic status, locality and year of capture, collectors and accession numbers. [file 1471-2148-10-320-S1.XLS]

## Sheet: Sheet1
									accession numbers
ISOLATE	GENUS	SPECIES	YEAR OF CAPTURE	COLLECTED BY	IDENTIFIED BY	LOCALITY	COORDINATES	VOUCHER	COI	PUBLISHED EARLIER
193Anga	Gmelinoides	fasciatus	2003	Gomanenko	Kamaltynov	Angara River	52°29'56.93"N 104°26'14.80"E	N/A	FJ715830	Gomanenko et al 2005
194Anga	Gmelinoides	fasciatus	2003	Gomanenko	Kamaltynov	Angara River	52°29'56.93"N 104°26'14.80"E	N/A	FJ715831	Gomanenko et al 2005
195Anga	Gmelinoides	fasciatus	2003	Gomanenko	Kamaltynov	Angara River	52°29'56.93"N 104°26'14.80"E	N/A	FJ715832	Gomanenko et al 2005
196Anga	Gmelinoides	fasciatus	2003	Gomanenko	Kamaltynov	Angara River	52°29'56.93"N 104°26'14.80"E	N/A	FJ715833	Gomanenko et al 2005
198Anga	Gmelinoides	fasciatus	2003	Gomanenko	Kamaltynov	Angara River	52°29'56.93"N 104°26'14.80"E	N/A	FJ715834	Gomanenko et al 2005
199Anga	Gmelinoides	fasciatus	2003	Gomanenko	Kamaltynov	Angara River	52°29'56.93"N 104°26'14.80"E	N/A	FJ715835	Gomanenko et al 2005
201Anga	Gmelinoides	fasciatus	2003	Gomanenko	Kamaltynov	Angara River	52°29'56.93"N 104°26'14.80"E	N/A	FJ715836	Gomanenko et al 2005
218Bugu	Gmelinoides	fasciatus	2002	Gomanenko	Kamaltynov	Bugul’deika	52°30'60.00"N 106° 2'60.00"E	N/A	FJ715841	Gomanenko et al 2005
219Bugu	Gmelinoides	fasciatus	2002	Gomanenko	Kamaltynov	Bugul’deika	52°30'60.00"N 106° 2'60.00"E	N/A	FJ715842	Gomanenko et al 2005
221Bugu	Gmelinoides	fasciatus	2002	Gomanenko	Kamaltynov	Bugul’deika	52°30'60.00"N 106° 2'60.00"E	N/A	FJ715843	Gomanenko et al 2005
183List	Gmelinoides	fasciatus	2003	Gomanenko	Kamaltynov	Listvyanka	51°50'56.34"N 104°52'1.50"E	N/A	FJ715823	Gomanenko et al 2005
187List	Gmelinoides	fasciatus	2003	Gomanenko	Kamaltynov	Listvyanka	51°50'56.34"N 104°52'1.50"E	N/A	FJ715824	Gomanenko et al 2005
188List	Gmelinoides	fasciatus	2003	Gomanenko	Kamaltynov	Listvyanka	51°50'56.34"N 104°52'1.50"E	N/A	FJ715825	Gomanenko et al 2005
184List	Gmelinoides	fasciatus	2003	Gomanenko	Kamaltynov	Listvyanka	51°50'56.34"N 104°52'1.50"E	N/A	FJ715826	Gomanenko et al 2005
189List	Gmelinoides	fasciatus	2003	Gomanenko	Kamaltynov	Listvyanka	51°50'56.34"N 104°52'1.50"E	N/A	FJ715827	Gomanenko et al 2005
190List	Gmelinoides	fasciatus	2003	Gomanenko	Kamaltynov	Listvyanka	51°50'56.34"N 104°52'1.50"E	N/A	FJ715828	Gomanenko et al 2005
192List	Gmelinoides	fasciatus	2003	Gomanenko	Kamaltynov	Listvyanka	51°50'56.34"N 104°52'1.50"E	N/A	FJ715829	Gomanenko et al 2005
269Sag	Gmelinoides	fasciatus	2002	Gomanenko	Kamaltynov	Olkhon Gates	52°59'38.16"N 106°56'44.87"E	N/A	FJ715856	Gomanenko et al 2005
270Sag	Gmelinoides	fasciatus	2002	Gomanenko	Kamaltynov	Olkhon Gates	52°59'38.16"N 106°56'44.87"E	N/A	FJ715857	Gomanenko et al 2005
163Pesh	Gmelinoides	fasciatus	2003	Gomanenko	Kamaltynov	Peschanaya Bay	52°16'0.00"N 105°43'0.00"E	N/A	FJ715837	Gomanenko et al 2005
202Pesh	Gmelinoides	fasciatus	2003	Gomanenko	Kamaltynov	Peschanaya Bay	52°16'0.00"N 105°43'0.00"E	N/A	FJ715838	Gomanenko et al 2005
206Pesh	Gmelinoides	fasciatus	2003	Gomanenko	Kamaltynov	Peschanaya Bay	52°16'0.00"N 105°43'0.00"E	N/A	FJ715839	Gomanenko et al 2005
210Pesh	Gmelinoides	fasciatus	2003	Gomanenko	Kamaltynov	Peschanaya Bay	52°16'0.00"N 105°43'0.00"E	N/A	FJ715840	Gomanenko et al 2005
650Polovi	Gmelinoides	fasciatus	2006	Kamaltynov	Kamaltynov	Polovinnaya Bay	51°46'60.00"N 104°20'9.00"E	N/A	FJ715902	this study
812Polovi	Gmelinoides	fasciatus	2007	Kamaltynov	Kamaltynov	Polovinnaya Bay	51°46'60.00"N 104°20'9.00"E	N/A	FJ715903	this study
810Polovi	Gmelinoides	fasciatus	2007	Kamaltynov	Kamaltynov	Polovinnaya Bay	51°46'60.00"N 104°20'9.00"E	N/A	FJ715904	this study
813Polovi	Gmelinoides	fasciatus	2007	Kamaltynov	Kamaltynov	Polovinnaya Bay	51°46'60.00"N 104°20'9.00"E	N/A	FJ715905	this study
816Polovi	Gmelinoides	fasciatus	2007	Kamaltynov	Kamaltynov	Polovinnaya Bay	51°46'60.00"N 104°20'9.00"E	N/A	FJ715906	this study
817Polovi	Gmelinoides	fasciatus	2007	Kamaltynov	Kamaltynov	Polovinnaya Bay	51°46'60.00"N 104°20'9.00"E	N/A	FJ715907	this study
818Polovi	Gmelinoides	fasciatus	2007	Kamaltynov	Kamaltynov	Polovinnaya Bay	51°46'60.00"N 104°20'9.00"E	N/A	FJ715908	this study
824Polovi	Gmelinoides	fasciatus	2007	Kamaltynov	Kamaltynov	Polovinnaya Bay	51°46'60.00"N 104°20'9.00"E	N/A	FJ715909	this study
808Polovi	Gmelinoides	fasciatus	2007	Kamaltynov	Kamaltynov	Polovinnaya Bay	51°46'60.00"N 104°20'9.00"E	N/A	FJ715910	this study
809Polovi	Gmelinoides	fasciatus	2007	Kamaltynov	Kamaltynov	Polovinnaya Bay	51°46'60.00"N 104°20'9.00"E	N/A	FJ715911	this study
811Polovi	Gmelinoides	fasciatus	2007	Kamaltynov	Kamaltynov	Polovinnaya Bay	51°46'60.00"N 104°20'9.00"E	N/A	FJ715912	this study
814Polovi	Gmelinoides	fasciatus	2007	Kamaltynov	Kamaltynov	Polovinnaya Bay	51°46'60.00"N 104°20'9.00"E	N/A	FJ715913	this study
819Polovi	Gmelinoides	fasciatus	2007	Kamaltynov	Kamaltynov	Polovinnaya Bay	51°46'60.00"N 104°20'9.00"E	N/A	FJ715914	this study
820Polovi	Gmelinoides	fasciatus	2007	Kamaltynov	Kamaltynov	Polovinnaya Bay	51°46'60.00"N 104°20'9.00"E	N/A	FJ715915	this study
821Polovi	Gmelinoides	fasciatus	2007	Kamaltynov	Kamaltynov	Polovinnaya Bay	51°46'60.00"N 104°20'9.00"E	N/A	FJ715916	this study
823Polovi	Gmelinoides	fasciatus	2007	Kamaltynov	Kamaltynov	Polovinnaya Bay	51°46'60.00"N 104°20'9.00"E	N/A	FJ715917	this study
825Polovi	Gmelinoides	fasciatus	2007	Kamaltynov	Kamaltynov	Polovinnaya Bay	51°46'60.00"N 104°20'9.00"E	N/A	FJ715918	this study
826Polovi	Gmelinoides	fasciatus	2007	Kamaltynov	Kamaltynov	Polovinnaya Bay	51°46'60.00"N 104°20'9.00"E	N/A	FJ715919	this study
226Zund	Gmelinoides	fasciatus	2002	Gomanenko	Kamaltynov	Zunduk Cape	53°22'60.00"N 107°25'0.00"E	N/A	FJ715844	Gomanenko et al 2005
228Zund	Gmelinoides	fasciatus	2002	Gomanenko	Kamaltynov	Zunduk Cape	53°22'60.00"N 107°25'0.00"E	N/A	FJ715845	Gomanenko et al 2005
230Zund	Gmelinoides	fasciatus	2002	Gomanenko	Kamaltynov	Zunduk Cape	53°22'60.00"N 107°25'0.00"E	N/A	FJ715846	Gomanenko et al 2005
Mbanka423	Baicalia	carinata	2005	Peretolchina	Peretolchina & Sitnikova	Murinskaya Banka	51°29'13.00"N 104°19'3.20"E	PTB54203	DQ436375	Peretolchina et al 2007
Mbanka424	Baicalia	carinata	2005	Peretolchina	Peretolchina & Sitnikova	Murinskaya Banka	51°29'13.00"N 104°19'3.20"E	PTB54204	DQ436376	Peretolchina et al 2007
Mbanka425	Baicalia	carinata	2005	Peretolchina	Peretolchina & Sitnikova	Murinskaya Banka	51°29'13.00"N 104°19'3.20"E	PTB54205	DQ436377	Peretolchina et al 2007
Mbanka426	Baicalia	carinata	2005	Peretolchina	Peretolchina & Sitnikova	Murinskaya Banka	51°29'13.00"N 104°19'3.20"E	PTB54206	DQ436378	Peretolchina et al 2007
Mbanka428	Baicalia	carinata	2005	Peretolchina	Peretolchina & Sitnikova	Murinskaya Banka	51°29'13.00"N 104°19'3.20"E	PTB54208	DQ436379	Peretolchina et al 2007
Mbanka429	Baicalia	carinata	2005	Peretolchina	Peretolchina & Sitnikova	Murinskaya Banka	51°29'13.00"N 104°19'3.20"E	PTB54209	DQ436380	Peretolchina et al 2007
Mbanka211	Baicalia	carinata	2005	Peretolchina	Peretolchina & Sitnikova	Murinskaya Banka	51°29'13.00"N 104°19'3.20"E	PTB54211	DQ436381	Peretolchina et al 2007
Mbanka1	Baicalia	carinata	2004	Peretolchina	Peretolchina & Sitnikova	Murinskaya Banka	51°29'13.00"N 104°19'3.20"E	PTB41601	DQ436367	Peretolchina et al 2007
Mbanka2	Baicalia	carinata	2004	Peretolchina	Peretolchina & Sitnikova	Murinskaya Banka	51°29'13.00"N 104°19'3.20"E	PTB41602	DQ436368	Peretolchina et al 2007
Mbanka4	Baicalia	carinata	2004	Peretolchina	Peretolchina & Sitnikova	Murinskaya Banka	51°29'13.00"N 104°19'3.20"E	PTB41604	DQ436370	Peretolchina et al 2007
Mbanka661	Baicalia	carinata	2007	Peretolchina	Peretolchina & Sitnikova	Murinskaya Banka	51°29'13.00"N 104°19'3.20"E	PTB76601_Mb661	FN185855	this study
Mbanka662	Baicalia	carinata	2007	Peretolchina	Peretolchina & Sitnikova	Murinskaya Banka	51°29'13.00"N 104°19'3.20"E	PTB76602_Mb662	FN185856	this study
Mbanka663	Baicalia	carinata	2007	Peretolchina	Peretolchina & Sitnikova	Murinskaya Banka	51°29'13.00"N 104°19'3.20"E	PTB76603_Mb663	FN185857	this study
Mbanka664	Baicalia	carinata	2007	Peretolchina	Peretolchina & Sitnikova	Murinskaya Banka	51°29'13.00"N 104°19'3.20"E	PTB76604_Mb664	FN185858	this study
Utul5	Baicalia	carinata	2005	Peretolchina	Peretolchina & Sitnikova	Utulik	51°33'20.84"N 104° 4'4.59"E	PTB54405_Utul5	FN185859	this study
Utul4	Baicalia	carinata	2006	Peretolchina & Sitnikova	Peretolchina & Sitnikova	Utulik	51°33'20.84"N 104° 4'4.59"E	PTB54404_Utul4	FN185860	this study
Utul6	Baicalia	carinata	2005	Peretolchina	Peretolchina & Sitnikova	Utulik	51°33'20.84"N 104° 4'4.59"E	PTB54406_Utul6	FN185861	this study
Kult4	Baicalia	carinata	2005	Peretolchina	Peretolchina & Sitnikova	Kultuk	51°42'60.00"N 103°44'60.00"E	PTB54604	DQ436354	Peretolchina et al 2007
Kult602	Baicalia	carinata	2007	Peretolchina	Peretolchina & Sitnikova	Kultuk	51°42'60.00"N 103°44'60.00"E	PTB76002_Klt602	FN185862	this study
Kult607	Baicalia	carinata	2007	Peretolchina	Peretolchina & Sitnikova	Kultuk	51°42'60.00"N 103°44'60.00"E	PTB76007_Klt607	FN185863	this study
Kult6010	Baicalia	carinata	2007	Peretolchina	Peretolchina & Sitnikova	Kultuk	51°42'60.00"N 103°44'60.00"E	PTB76010_Klt610	FN185864	this study
Kult636	Baicalia	carinata	2007	Peretolchina	Peretolchina & Sitnikova	Kultuk	51°42'60.00"N 103°44'60.00"E	PTB76306_Klt636	FN185865	this study
Bcoty3	Baicalia	carinata	2003	Peretolchina	Peretolchina & Sitnikova	Bolshie Koty	51°54'12.08"N 105° 4'31.55"E	PTB31003	DQ436365	Peretolchina et al 2007
Bcoty4	Baicalia	carinata	2003	Peretolchina	Peretolchina & Sitnikova	Bolshie Koty	51°54'12.08"N 105° 4'31.55"E	PTB31004	DQ436366	Peretolchina et al 2007
Psn13	Baicalia	carinata	2005	Peretolchina	Peretolchina & Sitnikova	Peschanaya Bay	52°16'0.00"N 105°43'0.00"E	PTB50103_Psn13	FN185868	this study
Psn11	Baicalia	carinata	2005	Peretolchina	Peretolchina & Sitnikova	Peschanaya Bay	52°16'0.00"N 105°43'0.00"E	PTB50101	DQ436348	Peretolchina et al 2007
Psn36	Baicalia	carinata	2005	Peretolchina	Peretolchina & Sitnikova	Peschanaya Bay	52°16'0.00"N 105°43'0.00"E	PTB50306	DQ436349	Peretolchina et al 2007
Bgld25	Baicalia	carinata	2007	Peretolchina	Peretolchina & Sitnikova	Bugul’deika	52°30'60.00"N 106° 2'60.00"E	PTB70205_Bgld25	FN185869	this study
Bgld27	Baicalia	carinata	2007	Peretolchina	Peretolchina & Sitnikova	Bugul’deika	52°30'60.00"N 106° 2'60.00"E	PTB70207_Bgld27	FN185870	this study
Ovor2	Baicalia	carinata	2000	Gomanenko	Peretolchina & Sitnikova	Olkhon Gates	52°59'38.16"N 106°56'44.87"E	PTB00804	DQ436401	Peretolchina et al 2007
Ovor3	Baicalia	carinata	2002	Gomanenko	Peretolchina & Sitnikova	Olkhon Gates	52°59'38.16"N 106°56'44.87"E	PTB21001	DQ436402	Peretolchina et al 2007
Ovor4	Baicalia	carinata	2002	Gomanenko	Peretolchina & Sitnikova	Olkhon Gates	52°59'38.16"N 106°56'44.87"E	PTB21002	DQ436403	Peretolchina et al 2007
Ovor5	Baicalia	carinata	2002	Gomanenko	Peretolchina & Sitnikova	Olkhon Gates	52°59'38.16"N 106°56'44.87"E	PTB21101	DQ436404	Peretolchina et al 2007
Ovor6	Baicalia	carinata	2002	Gomanenko	Peretolchina & Sitnikova	Olkhon Gates	52°59'38.16"N 106°56'44.87"E	PTB21102	DQ436405	Peretolchina et al 2007
Ovor7	Baicalia	carinata	2004	Peretolchina	Peretolchina & Sitnikova	Olkhon Gates	52°59'38.16"N 106°56'44.87"E	PTB41302	DQ436406	Peretolchina et al 2007
Ovor8	Baicalia	carinata	2004	Peretolchina	Peretolchina & Sitnikova	Olkhon Gates	52°59'38.16"N 106°56'44.87"E	PTB41304	DQ436407	Peretolchina et al 2007
Ovor9	Baicalia	carinata	2004	Peretolchina	Peretolchina & Sitnikova	Olkhon Gates	52°59'38.16"N 106°56'44.87"E	PTB41305	DQ436408	Peretolchina et al 2007
Ovor10	Baicalia	carinata	2004	Peretolchina	Peretolchina & Sitnikova	Olkhon Gates	52°59'38.16"N 106°56'44.87"E	PTB41405	DQ436409	Peretolchina et al 2007
Ovor11	Baicalia	carinata	2004	Peretolchina	Peretolchina & Sitnikova	Olkhon Gates	52°59'38.16"N 106°56'44.87"E	PTB41301	DQ436410	Peretolchina et al 2007
Ovor12	Baicalia	carinata	2004	Peretolchina	Peretolchina & Sitnikova	Olkhon Gates	52°59'38.16"N 106°56'44.87"E	PTB41303	DQ436411	Peretolchina et al 2007
Ovor13	Baicalia	carinata	2004	Peretolchina	Peretolchina & Sitnikova	Olkhon Gates	52°59'38.16"N 106°56'44.87"E	PTB41401	DQ436412	Peretolchina et al 2007
Ovor14	Baicalia	carinata	2004	Peretolchina	Peretolchina & Sitnikova	Olkhon Gates	52°59'38.16"N 106°56'44.87"E	PTB41402	DQ436413	Peretolchina et al 2007
Ovor15	Baicalia	carinata	2004	Peretolchina	Peretolchina & Sitnikova	Olkhon Gates	52°59'38.16"N 106°56'44.87"E	PTB41404	DQ436414	Peretolchina et al 2007
Tut105	Baicalia	carinata	2005	Peretolchina	Peretolchina & Sitnikova	Tutaiskaya Bay	53° 0'8.02"N 106°54'3.57"E	PTB51005_Tut105	FN185871	this study
Tut106	Baicalia	carinata	2005	Peretolchina	Peretolchina & Sitnikova	Tutaiskaya Bay	53° 0'8.02"N 106°54'3.57"E	PTB51006_Tut106	FN185872	this study
Tut107	Baicalia	carinata	2005	Peretolchina	Peretolchina & Sitnikova	Tutaiskaya Bay	53° 0'8.02"N 106°54'3.57"E	PTB51007_Tut107	FN185873	this study
Tu104	Baicalia	carinata	2005	Peretolchina	Peretolchina & Sitnikova	Tutaiskaya Bay	53° 0'8.02"N 106°54'3.57"E	PTB51004	DQ436437	Peretolchina et al 2007
BTut1	Baicalia	carinata	2003	Peretolchina	Peretolchina & Sitnikova	Tutaiskaya Bay	53° 0'8.02"N 106°54'3.57"E	PTB30201	DQ436434	Peretolchina et al 2007
BTut2	Baicalia	carinata	2003	Peretolchina	Peretolchina & Sitnikova	Tutaiskaya Bay	53° 0'8.02"N 106°54'3.57"E	PTB30202	DQ436435	Peretolchina et al 2007
BTut3	Baicalia	carinata	2003	Peretolchina	Peretolchina & Sitnikova	Tutaiskaya Bay	53° 0'8.02"N 106°54'3.57"E	PTB30203	DQ436436	Peretolchina et al 2007
7s124	Baicalia	carinata	2005	Peretolchina	Peretolchina & Sitnikova	Semisosennaya Bay	53° 6'53.30"N 107° 3'56.16"E	PTB51204	DQ436355	Peretolchina et al 2007
7s122	Baicalia	carinata	2005	Peretolchina	Peretolchina & Sitnikova	Semisosennaya Bay	53° 6'53.30"N 107° 3'56.16"E	PTB51202	DQ436356	Peretolchina et al 2007
7s123	Baicalia	carinata	2005	Peretolchina	Peretolchina & Sitnikova	Semisosennaya Bay	53° 6'53.30"N 107° 3'56.16"E	PTB51203	DQ436357	Peretolchina et al 2007
7s135	Baicalia	carinata	2005	Peretolchina	Peretolchina & Sitnikova	Semisosennaya Bay	53° 6'53.30"N 107° 3'56.16"E	PTB51305	DQ436358	Peretolchina et al 2007
7s136	Baicalia	carinata	2005	Peretolchina	Peretolchina & Sitnikova	Semisosennaya Bay	53° 6'53.30"N 107° 3'56.16"E	PTB51306	DQ436359	Peretolchina et al 2007
7s131	Baicalia	carinata	2005	Peretolchina	Peretolchina & Sitnikova	Semisosennaya Bay	53° 6'53.30"N 107° 3'56.16"E	PTB51301	DQ436360	Peretolchina et al 2007
7s134	Baicalia	carinata	2005	Peretolchina	Peretolchina & Sitnikova	Semisosennaya Bay	53° 6'53.30"N 107° 3'56.16"E	PTB51304	DQ436361	Peretolchina et al 2007
Cos633Kult	Baicalia	carinatocostata	2007	Peretolchina	Peretolchina & Sitnikova	Kultuk	51°42'60.00"N 103°44'60.00"E	PTB76303_Cos633	FN185882	this study
Cos634Kult	Baicalia	carinatocostata	2007	Peretolchina	Peretolchina & Sitnikova	Kultuk	51°42'60.00"N 103°44'60.00"E	PTB76304_Cos634	FN185883	this study
Cos635Kult	Baicalia	carinatocostata	2007	Peretolchina	Peretolchina & Sitnikova	Kultuk	51°42'60.00"N 103°44'60.00"E	PTB76305_Cos635	FN185884	this study
Cos39Pesh	Baicalia	carinatocostata	2006	Peretolchina& Sitnikova	Peretolchina & Sitnikova	Peschanaya Bay	52°16'0.00"N 105°43'0.00"E	PTB60309_Cos39	FN185885	this study
Cos310Pesh	Baicalia	carinatocostata	2006	Peretolchina& Sitnikova	Peretolchina & Sitnikova	Peschanaya Bay	52°16'0.00"N 105°43'0.00"E	PTB60310_Cos310	FN185886	this study
Cos312Pesh	Baicalia	carinatocostata	2006	Peretolchina& Sitnikova	Peretolchina & Sitnikova	Peschanaya Bay	52°16'0.00"N 105°43'0.00"E	PTB60312_Cos312	FN185887	this study
Cos313Pesh	Baicalia	carinatocostata	2006	Peretolchina& Sitnikova	Peretolchina & Sitnikova	Semisosennaya Bay	53° 6'53.30"N 107° 3'56.16"E	PTB60313_Cos313	FN185888	this study
Cost21Semi	Baicalia	carinatocostata	2006	Peretolchina& Sitnikova	Peretolchina & Sitnikova	Semisosennaya Bay	53° 6'53.30"N 107° 3'56.16"E	PTB60201_Cost21	FN185889	this study
Cos211Semi	Baicalia	carinatocostata	2006	Peretolchina& Sitnikova	Peretolchina & Sitnikova	Semisosennaya Bay	53° 6'53.30"N 107° 3'56.16"E	PTB60211_Cos211	FN185890	this study
Cos604Kult	Baicalia	carinatocostata	2007	Peretolchina	Peretolchina & Sitnikova	Kultuk	51°42'60.00"N 103°44'60.00"E	PTB76004_Cos604	FN185891	this study
Cos605Kult	Baicalia	carinatocostata	2007	Peretolchina	Peretolchina & Sitnikova	Kultuk	51°42'60.00"N 103°44'60.00"E	PTB76005_Cos605	FN185892	this study
Cos606Kult	Baicalia	carinatocostata	2007	Peretolchina	Peretolchina & Sitnikova	Kultuk	51°42'60.00"N 103°44'60.00"E	PTB76006_Cos606	FN185893	this study
Cos311Pesh	Baicalia	carinatocostata	2006	Peretolchina& Sitnikova	Peretolchina & Sitnikova	Peschanaya Bay	52°16'0.00"N 105°43'0.00"E	PTB60311_Cos311	FN185894	this study
Cs511Mur	Baicalia	carinatocostata	2007	Peretolchina	Peretolchina & Sitnikova	Murinskaya Banka	51°29'13.00"N 104°19'3.20"E	PTB75101_Cs511	FN185901	this study
Cos512Mur	Baicalia	carinatocostata	2007	Peretolchina	Peretolchina & Sitnikova	Murinskaya Banka	51°29'13.00"N 104°19'3.20"E	PTB75102_Cos512	FN185902	this study
Cos551Pol	Baicalia	carinatocostata	2007	Peretolchina	Peretolchina & Sitnikova	Polovinnaya Bay	51°46'60.00"N 104°20'9.00"E	PTB75501_Cos551	FN185903	this study
Cos552Pol	Baicalia	carinatocostata	2007	Peretolchina	Peretolchina & Sitnikova	Polovinnaya Bay	51°46'60.00"N 104°20'9.00"E	PTB75502_Cos552	FN185904	this study
Cos555Pol	Baicalia	carinatocostata	2007	Peretolchina	Peretolchina & Sitnikova	Polovinnaya Bay	51°46'60.00"N 104°20'9.00"E	PTB75505_Cos555	FN185905	this study
Cos556Pol	Baicalia	carinatocostata	2007	Peretolchina	Peretolchina & Sitnikova	Polovinnaya Bay	51°46'60.00"N 104°20'9.00"E	PTB75506_Cos556	FN185906	this study
Tur412Var	Baicalia	turriformis	2006	Peretolchina & Sitnikova	Peretolchina & Sitnikova	Varnachka	51°53'54.27"N 105° 7'10.74"E	PTB64102	FN185913	this study
Tur411Var	Baicalia	turriformis	2006	Peretolchina & Sitnikova	Peretolchina & Sitnikova	Varnachka	51°53'54.27"N 105° 7'10.74"E	PTB64101	FN185912	this study
Tur413Var	Baicalia	turriformis	2006	Peretolchina & Sitnikova	Peretolchina & Sitnikova	Varnachka	51°53'54.27"N 105° 7'10.74"E	PTB64103	FN185914	this study
Tur414Var	Baicalia	turriformis	2006	Peretolchina & Sitnikova	Peretolchina & Sitnikova	Varnachka	51°53'54.27"N 105° 7'10.74"E	PTB64104	FN185915	this study
Tur603Kult	Baicalia	turriformis	2007	Peretolchina	Peretolchina & Sitnikova	Kultuk	51°42'60.00"N 103°44'60.00"E	PTB76003	FN185918	this study
Tur60Kult	Baicalia	turriformis	2007	Peretolchina	Peretolchina & Sitnikova	Kultuk	51°42'60.00"N 103°44'60.00"E	PTB76001	FN185910	this study
Tur61Kult	Baicalia	turriformis	2007	Peretolchina	Peretolchina & Sitnikova	Kultuk	51°42'60.00"N 103°44'60.00"E	PTB76101	FN185911	this study
TurP1Pol	Baicalia	turriformis	2007	Peretolchina	Peretolchina & Sitnikova	Polovinnaya Bay	51°46'60.00"N 104°20'9.00"E	PTB75601	FN185916	this study
TurP2Pol	Baicalia	turriformis	2007	Peretolchina	Peretolchina & Sitnikova	Polovinnaya Bay	51°46'60.00"N 104°20'9.00"E	PTB75502	FN185920	this study
TurP4Pol	Baicalia	turriformis	2007	Peretolchina	Peretolchina & Sitnikova	Polovinnaya Bay	51°46'60.00"N 104°20'9.00"E	PTB75502	FN185920	this study
Tur561Pol	Baicalia	turriformis	2007	Peretolchina	Peretolchina & Sitnikova	Polovinnaya Bay	51°46'60.00"N 104°20'9.00"E	PTB75601	FN185916	this study
Tur562Pol	Baicalia	turriformis	2007	Peretolchina	Peretolchina & Sitnikova	Polovinnaya Bay	51°46'60.00"N 104°20'9.00"E	PTB75602	FN185917	this study
BturrBKot	Baicalia	turriformis	2006	Peretolchina & Sitnikova	Peretolchina & Sitnikova	Bolshie Koty	51°54'12.08"N 105° 4'31.55"E	PTB64901	FN185907	this study
Bturr1BKot	Baicalia	turriformis	2006	Peretolchina & Sitnikova	Peretolchina & Sitnikova	Bolshie Koty	51°54'12.08"N 105° 4'31.55"E	PTB64902	FN185908	this study
Bturr2BKot	Baicalia	turriformis	2006	Peretolchina & Sitnikova	Peretolchina & Sitnikova	Bolshie Koty	51°54'12.08"N 105° 4'31.55"E	PTB64903	FN185909	this study
Tur10	Baicalia	turriformis	2009	Sitnikova	Peretolchina & Sitnikova	Listvyanka	51°50'56.34"N 104°52'1.50"E	09110	GU222640	this study
Tur1	Baicalia	turriformis	2009	Sitnikova	Peretolchina & Sitnikova	Listvyanka	51°50'56.34"N 104°52'1.50"E	0911	GU222641	this study
Tur2	Baicalia	turriformis	2009	Sitnikova	Peretolchina & Sitnikova	Listvyanka	51°50'56.34"N 104°52'1.50"E	0912	GU222642	this study
Tur3	Baicalia	turriformis	2009	Sitnikova	Peretolchina & Sitnikova	Listvyanka	51°50'56.34"N 104°52'1.50"E	0913	GU222643	this study
Tur4	Baicalia	turriformis	2009	Sitnikova	Peretolchina & Sitnikova	Listvyanka	51°50'56.34"N 104°52'1.50"E	0914	GU222644	this study
Tur5	Baicalia	turriformis	2009	Sitnikova	Peretolchina & Sitnikova	Listvyanka	51°50'56.34"N 104°52'1.50"E	0915	GU222645	this study
Tur6	Baicalia	turriformis	2009	Sitnikova	Peretolchina & Sitnikova	Listvyanka	51°50'56.34"N 104°52'1.50"E	0916	GU222646	this study
Tur7	Baicalia	turriformis	2009	Sitnikova	Peretolchina & Sitnikova	Listvyanka	51°50'56.34"N 104°52'1.50"E	0917	GU222647	this study
Tur8	Baicalia	turriformis	2009	Sitnikova	Peretolchina & Sitnikova	Listvyanka	51°50'56.34"N 104°52'1.50"E	0918	GU222648	this study
Tur9	Baicalia	turriformis	2009	Sitnikova	Peretolchina & Sitnikova	Listvyanka	51°50'56.34"N 104°52'1.50"E	0919	GU222649	this study
1sBe	Maackia	herderiana	2006	Maximova	Fazalova & Sitnikova	Berezovuy	51°50'52.14"N 104°54'37.98"E	VF001sBe	FJ749131	this study
2sBe	Maackia	herderiana	2006	Maximova	Fazalova & Sitnikova	Berezovuy	51°50'52.14"N 104°54'37.98"E	VF002sBe	FJ749132	this study
3sBe	Maackia	herderiana	2006	Maximova	Fazalova & Sitnikova	Berezovuy	51°50'52.14"N 104°54'37.98"E	VF003sBe	FJ749133	this study
4rBe	Maackia	herderiana	2006	Maximova	Fazalova & Sitnikova	Berezovuy	51°50'52.14"N 104°54'37.98"E	VF004rBe	FJ749134	this study
5rBe	Maackia	herderiana	2006	Maximova	Fazalova & Sitnikova	Berezovuy	51°50'52.14"N 104°54'37.98"E	VF005rBe	FJ749135	this study
6rBe	Maackia	herderiana	2006	Maximova	Fazalova & Sitnikova	Berezovuy	51°50'52.14"N 104°54'37.98"E	VF006rBe	FJ749136	this study
7sBe	Maackia	herderiana	2006	Maximova	Fazalova & Sitnikova	Berezovuy	51°50'52.14"N 104°54'37.98"E	VF007sBe	FJ749137	this study
8sBe	Maackia	herderiana	2006	Maximova	Fazalova & Sitnikova	Berezovuy	51°50'52.14"N 104°54'37.98"E	VF008sBe	FJ749138	this study
9sBe	Maackia	herderiana	2006	Maximova	Fazalova & Sitnikova	Berezovuy	51°50'52.14"N 104°54'37.98"E	VF009sBe	FJ749139	this study
10sBe	Maackia	herderiana	2006	Maximova	Fazalova & Sitnikova	Berezovuy	51°50'52.14"N 104°54'37.98"E	VF010sBe	FJ749140	this study
11sBe	Maackia	herderiana	2006	Maximova	Fazalova & Sitnikova	Berezovuy	51°50'52.14"N 104°54'37.98"E	VF011sBe	FJ749141	this study
14rBe	Maackia	herderiana	2006	Maximova	Fazalova & Sitnikova	Berezovuy	51°50'52.14"N 104°54'37.98"E	VF014rBe	FJ749143	this study
15rBe	Maackia	herderiana	2006	Maximova	Fazalova & Maximova	Listvyanka	51°50'56.34"N 104°52'1.50"E	VF015rBe	FJ749144	this study
17rLi	Maackia	herderiana	2007	Fazalova & Maximova	Fazalova & Maximova	Listvyanka	51°50'56.34"N 104°52'1.50"E	VF017rLi	FJ749145	this study
20rLi	Maackia	herderiana	2007	Fazalova & Maximova	Fazalova & Maximova	Listvyanka	51°50'56.34"N 104°52'1.50"E	VF020rLi	FJ749146	this study
23rLi	Maackia	herderiana	2007	Fazalova & Maximova	Fazalova & Maximova	Listvyanka	51°50'56.34"N 104°52'1.50"E	VF023rLi	FJ749149	this study
24rLi	Maackia	herderiana	2007	Fazalova & Maximova	Fazalova & Maximova	Listvyanka	51°50'56.34"N 104°52'1.50"E	VF024rLi	FJ749150	this study
25rLi	Maackia	herderiana	2007	Fazalova & Maximova	Fazalova & Maximova	Listvyanka	51°50'56.34"N 104°52'1.50"E	VF025rLi	FJ749151	this study
26rLi	Maackia	herderiana	2007	Fazalova & Maximova	Fazalova & Maximova	Listvyanka	51°50'56.34"N 104°52'1.50"E	VF026rLi	FJ749152	this study
46r03	Maackia	herderiana	2007	Peretolchina	Fazalova	Bugul’deika	52°30'60.00"N 106° 2'60.00"E	VF046r03	FJ749166	this study
47r03	Maackia	herderiana	2007	Peretolchina	Fazalova	Bugul’deika	52°30'60.00"N 106° 2'60.00"E	VF047r03	FJ749167	this study
49r03	Maackia	herderiana	2007	Peretolchina	Fazalova	Bugul’deika	52°30'60.00"N 106° 2'60.00"E	VF049r03	FJ749168	this study
50r03	Maackia	herderiana	2007	Peretolchina	Fazalova	Bugul’deika	52°30'60.00"N 106° 2'60.00"E	VF050r03	FJ749169	this study
51r03	Maackia	herderiana	2007	Peretolchina	Fazalova	Bugul’deika	52°30'60.00"N 106° 2'60.00"E	VF051r03	FJ749170	this study
57s65	Maackia	herderiana	2007	Peretolchina	Fazalova	Murinskaya Banka	51°29'13.00"N 104°19'3.20"E	VF057s65	FJ749171	this study
58s65	Maackia	herderiana	2007	Peretolchina	Fazalova	Murinskaya Banka	51°29'13.00"N 104°19'3.20"E	VF058s65	FJ749172	this study
59s65	Maackia	herderiana	2007	Peretolchina	Fazalova	Murinskaya Banka	51°29'13.00"N 104°19'3.20"E	VF059s65	FJ749173	this study
60s65	Maackia	herderiana	2007	Peretolchina	Fazalova	Murinskaya Banka	51°29'13.00"N 104°19'3.20"E	VF060s65	FJ749174	this study
61s56	Maackia	herderiana	2007	Peretolchina	Fazalova	Polovinnaya Bay	51°46'60.00"N 104°20'9.00"E	VF061s56	FJ749175	this study
62r56	Maackia	herderiana	2007	Peretolchina	Fazalova	Polovinnaya Bay	51°46'60.00"N 104°20'9.00"E	VF062r56	FJ749176	this study
63r56	Maackia	herderiana	2007	Peretolchina	Fazalova	Polovinnaya Bay	51°46'60.00"N 104°20'9.00"E	VF063r56	FJ749177	this study
64r06	Maackia	herderiana	2007	Peretolchina	Fazalova	Bugul’deika	52°30'60.00"N 106° 2'60.00"E	VF064r06	FJ749178	this study
65r06	Maackia	herderiana	2007	Peretolchina	Fazalova	Bugul’deika	52°30'60.00"N 106° 2'60.00"E	VF065r06	FJ749179	this study
66r06	Maackia	herderiana	2007	Peretolchina	Fazalova	Bugul’deika	52°30'60.00"N 106° 2'60.00"E	VF066r06	FJ749180	this study
67r04	Maackia	herderiana	2007	Peretolchina	Fazalova	Bugul’deika	52°30'60.00"N 106° 2'60.00"E	VF067r04	FJ749181	this study
68r04	Maackia	herderiana	2007	Peretolchina	Fazalova	Bugul’deika	52°30'60.00"N 106° 2'60.00"E	VF068r04	FJ749182	this study
69r04	Maackia	herderiana	2007	Peretolchina	Fazalova	Bugul’deika	52°30'60.00"N 106° 2'60.00"E	VF069r04	FJ749183	this study
70r63	Maackia	herderiana	2007	Peretolchina	Fazalova	Kultuk	51°42'60.00"N 103°44'60.00"E	VF070r63	FJ749184	this study
71r63	Maackia	herderiana	2007	Peretolchina	Fazalova	Kultuk	51°42'60.00"N 103°44'60.00"E	VF071r63	FJ749185	this study
72r63	Maackia	herderiana	2007	Peretolchina	Fazalova	Kultuk	51°42'60.00"N 103°44'60.00"E	VF072r63	FJ749186	this study
73s65	Maackia	herderiana	2007	Peretolchina	Fazalova	Murinskaya Banka	51°29'13.00"N 104°19'3.20"E	VF073s65	FJ749187	this study
77s04	Maackia	herderiana	2007	Peretolchina	Fazalova	Bugul’deika	52°30'60.00"N 106° 2'60.00"E	VF077s04	FJ749188	this study
78r04	Maackia	herderiana	2007	Peretolchina	Fazalova	Bugul’deika	52°30'60.00"N 106° 2'60.00"E	VF078r04	FJ749189	this study
79r04	Maackia	herderiana	2007	Peretolchina	Fazalova	Bugul’deika	52°30'60.00"N 106° 2'60.00"E	VF079r04	FJ749190	this study
80r56	Maackia	herderiana	2007	Peretolchina	Fazalova	Polovinnaya Bay	51°46'60.00"N 104°20'9.00"E	VF080r56	FJ749191	this study
81r56	Maackia	herderiana	2007	Peretolchina	Fazalova	Polovinnaya Bay	51°46'60.00"N 104°20'9.00"E	VF081r56	FJ749192	this study
82r56	Maackia	herderiana	2007	Peretolchina	Fazalova	Polovinnaya Bay	51°46'60.00"N 104°20'9.00"E	VF082r56	FJ749193	this study
83r06	Maackia	herderiana	2007	Peretolchina	Fazalova	Bugul’deika	52°30'60.00"N 106° 2'60.00"E	VF083r06	FJ749194	this study
84r06	Maackia	herderiana	2007	Peretolchina	Fazalova	Bugul’deika	52°30'60.00"N 106° 2'60.00"E	VF084r06	FJ749195	this study
85r06	Maackia	herderiana	2007	Peretolchina	Fazalova	Bugul’deika	52°30'60.00"N 106° 2'60.00"E	VF085r06	FJ749196	this study
86s63	Maackia	herderiana	2007	Peretolchina	Fazalova	Kultuk	51°42'60.00"N 103°44'60.00"E	VF086s63	FJ749197	this study
88r06	Maackia	herderiana	2007	Peretolchina	Fazalova	Bugul’deika	52°30'60.00"N 106° 2'60.00"E	VF088r06	FJ749199	this study
89r06	Maackia	herderiana	2007	Peretolchina	Fazalova	Bugul’deika	52°30'60.00"N 106° 2'60.00"E	VF089r06	FJ749200	this study
90r06	Maackia	herderiana	2007	Peretolchina	Fazalova	Bugul’deika	52°30'60.00"N 106° 2'60.00"E	VF090r06	FJ749201	this study
91r03	Maackia	herderiana	2007	Peretolchina	Fazalova	Bugul’deika	52°30'60.00"N 106° 2'60.00"E	VF091r03	FJ749202	this study
92r03	Maackia	herderiana	2007	Peretolchina	Fazalova	Bugul’deika	52°30'60.00"N 106° 2'60.00"E	VF092r03	FJ749203	this study
93r03	Maackia	herderiana	2007	Peretolchina	Fazalova	Bugul’deika	52°30'60.00"N 106° 2'60.00"E	VF093r03	FJ749204	this study
94r56	Maackia	herderiana	2007	Peretolchina	Fazalova	Polovinnaya Bay	51°46'60.00"N 104°20'9.00"E	VF094r56	FJ749205	this study
95s56	Maackia	herderiana	2007	Peretolchina	Fazalova	Polovinnaya Bay	51°46'60.00"N 104°20'9.00"E	VF095s56	FJ749206	this study
96s56	Maackia	herderiana	2007	Peretolchina	Fazalova	Polovinnaya Bay	51°46'60.00"N 104°20'9.00"E	VF096s56	FJ749207	this study
97s56	Maackia	herderiana	2007	Peretolchina	Fazalova	Polovinnaya Bay	51°46'60.00"N 104°20'9.00"E	VF097s56	FJ749208	this study
98s56	Maackia	herderiana	2007	Peretolchina	Fazalova	Polovinnaya Bay	51°46'60.00"N 104°20'9.00"E	VF098s56	FJ749209	this study
100s56	Maackia	herderiana	2007	Peretolchina	Fazalova	Polovinnaya Bay	51°46'60.00"N 104°20'9.00"E	VF100s56	FJ749211	this study
101s56	Maackia	herderiana	2007	Peretolchina	Fazalova	Polovinnaya Bay	51°46'60.00"N 104°20'9.00"E	VF101s56	FJ749212	this study
102u56	Maackia	herderiana	2007	Peretolchina	Fazalova	Polovinnaya Bay	51°46'60.00"N 104°20'9.00"E	VF102u56	FJ749213	this study
103r56	Maackia	herderiana	2007	Peretolchina	Fazalova	Polovinnaya Bay	51°46'60.00"N 104°20'9.00"E	VF103r56	FJ749214	this study
104r56	Maackia	herderiana	2007	Peretolchina	Fazalova	Polovinnaya Bay	51°46'60.00"N 104°20'9.00"E	VF104r56	FJ749215	this study
106r02	Maackia	herderiana	2007	Peretolchina	Fazalova	Bugul’deika	52°30'60.00"N 106° 2'60.00"E	VF106r02	FJ749216	this study
111r02	Maackia	herderiana	2007	Peretolchina	Fazalova	Bugul’deika	52°30'60.00"N 106° 2'60.00"E	VF111r02	FJ749217	this study
139sBk	Maackia	herderiana	2008	Fazalova & Grigoreva	Fazalova	Bolshie Koty	51°54'12.08"N 105° 4'31.55"E	VF139sBk	FJ749240	this study
140sBk	Maackia	herderiana	2008	Fazalova & Grigoreva	Fazalova	Bolshie Koty	51°54'12.08"N 105° 4'31.55"E	VF140sBk	FJ749241	this study
141sBk	Maackia	herderiana	2008	Fazalova & Grigoreva	Fazalova	Bolshie Koty	51°54'12.08"N 105° 4'31.55"E	VF141sBk	FJ749242	this study
142sBk	Maackia	herderiana	2008	Fazalova & Grigoreva	Fazalova	Bolshie Koty	51°54'12.08"N 105° 4'31.55"E	VF142sBk	FJ749243	this study
144sBk	Maackia	herderiana	2008	Fazalova & Grigoreva	Fazalova	Bolshie Koty	51°54'12.08"N 105° 4'31.55"E	VF144sBk	FJ749244	this study
145sBk	Maackia	herderiana	2008	Fazalova & Grigoreva	Fazalova	Bolshie Koty	51°54'12.08"N 105° 4'31.55"E	VF145sBk	FJ749245	this study
148sBk	Maackia	herderiana	2008	Fazalova & Grigoreva	Fazalova	Bolshie Koty	51°54'12.08"N 105° 4'31.55"E	VF148sBk	FJ749246	this study
150sBk	Maackia	herderiana	2008	Fazalova & Grigoreva	Fazalova	Bolshie Koty	51°54'12.08"N 105° 4'31.55"E	VF150sBk	FJ749247	this study
151sBk	Maackia	herderiana	2008	Fazalova & Grigoreva	Fazalova	Bolshie Koty	51°54'12.08"N 105° 4'31.55"E	VF151sBk	FJ749248	this study
